# Supplementary material for: RNA-Seq Data for Reliable SNP Detection and Genotype Calling: Interest for Coding Variant Characterization and Cis-Regulation Analysis by Allele-Specific Expression in Livestock Species
Source: Front Genet. 2021 Jun 28;12:655707. doi: 10.3389/fgene.2021.655707 (PMC8273700; doi:10.3389/fgene.2021.655707)
Supplement: Additional File 1 — Detail per population of the number of birds, tissues and samples. [file Table_1.XLSX]

## Sheet: vraie Version
	Additional File 1: Detail per population of the number of birds, the analyzed tissues and the number of samples.
	Pop.	#ind.	#smpl.	#tiss.	tissue details (#ind)	Notes
	RJFh	36	72	3	livr (36) ; ovry (18) ; test (18)	36 individuals among them 18 males and 18 females
	Cobb	48	96	2	livr (48) ; spln (48)	Same individuals
	FLLL	32	64	2	livr (32) ; adip (32)	Same individuals
	HerX	23	23	1	livr (23)	/
	Novo1	32	32	1	livr (32)	/
	Novo2	44	104	2	livr (40) ; blod (64)	40 same individuals + 24 extra points for blood: extra time for 20 individuals + 4 extra indviduals
	RpRm	112	286	5	livr (88) ; adip (48) ; blod (72) ; embr (24) ;hypt (54)	same individuals between tissues except for the 24 embryos
	Rmx6	19	19	1	embr (19)	/
	FrAg	4	7	2	livr (4) ; lymT (3)	3 same individuals + 1 extra individual for liver
	Lsnu	16	32	2	livr (16) ; hypt (16)	Same individuals
	Fayo	16	32	2	livr (16) ; hypt (16)	Same individuals
	Total	382	767
	Pop.: population; #ind.: bird number; #smpl.: sample number; #tiss.: tissue number. tissues details (#ind) : number of birds for each tissue
