# Supplementary material for: RNA-Seq Data for Reliable SNP Detection and Genotype Calling: Interest for Coding Variant Characterization and Cis-Regulation Analysis by Allele-Specific Expression in Livestock Species
Source: Front Genet. 2021 Jun 28;12:655707. doi: 10.3389/fgene.2021.655707 (PMC8273700; doi:10.3389/fgene.2021.655707)
Supplement: Additional File 3 — Effect of GATK filters on SNP numbers with RNA-seq and DNA-seq data. For RNA-seq, the analyses were performed in different tissues and populations. For DNA-seq, the analyses were performed for the two populations, RpRm with 15 individuals and FLLL with 8 individuals. Abbreviations for the tissue: adip: abdominal adipose tissue, blod: blood, embr: embryos, hypt: hypothalamus, livr: liver, spln: spleen. “rawSNP”: SNP detected before the filters’ application. “filtered biallelic SNP”: SNP detected after the filters’ application. [file Table_3.XLSX]

## Sheet: RNAseq
	Pop	Tissue		raw SNP		non biallelic SNP	%	FS	%	QD	%		filtered biallelic SNP	%
	RJFh	livr		1057151		5449	0.00515442	718	0.000679184	967	0.000914723		1050035	0.993269
	RJFh	test		1919039		6822	0.0035549	1949	0.00101561	1766	0.000920252		1908534	0.994526
	RJFh	ovry		1687781		6627	0.00392646	1233	0.000730545	1611	0.000954508		1678333	0.994402
	Novo1	livr		1476601		7893	0.00534538	6618	0.00448191	3286	0.00222538		1459352	0.988318
	Cobb	livr		3817535		33600	0.00880149	5507	0.00144255	6953	0.00182133		3771992	0.98807
	Cobb	spln		4568783		48515	0.0106188	14947	0.00327155	13485	0.00295155		4492871	0.983385
	FAyo	hypt		1598970		6221	0.00389063	6297	0.00393816	4841	0.00302757		1583134	0.990096
	FAyo	livr		1332790		5122	0.00384307	4837	0.00362923	3039	0.00228018		1320244	0.990587
	FLLL	adip		2818018		20831	0.00739207	14366	0.00509791	10390	0.00368699		2775952	0.985072
	FLLL	livr		1749368		10861	0.00620853	6004	0.0034321	4293	0.00245403		1729800	0.988814
	FrAg	livr		1257943		3251	0.00258438	4368	0.00347234	3718	0.00295562		1247253	0.991502
	FrAg	lymT		1157416		1708	0.0014757	1505	0.00130031	2972	0.00256779		1151401	0.994803
	HerX	livr		1349434		9053	0.00670874	5493	0.0040706	3032	0.00224687		1332709	0.987606
	LSnu	hypt		1785281		8361	0.0046833	6770	0.00379212	4225	0.00236657		1766968	0.989742
	LSnu	livr		1503181		7416	0.00493354	5762	0.0038332	3483	0.00231709		1487176	0.989353
	Novo2	blod		1737931		12530	0.00720972	8267	0.00475681	3794	0.00218306		1713612	0.986007
	Novo2	livr		1300170		7710	0.00592999	1883	0.00144827	1429	0.00109909		1289199	0.991562
	Rmx6	embr		2142013		9057	0.00422827	6266	0.00292529	4229	0.00197431		2123217	0.991225
	RpRm	adip		1879642		9660	0.00513928	8902	0.00473601	5568	0.00296227		1856464	0.987669
	RpRm	blod		2073212		15707	0.00757617	18460	0.00890406	12195	0.00588218		2030245	0.979275
	RpRm	embr		1667186		6800	0.00407873	8904	0.00534074	5861	0.0035155		1647806	0.988376
	RpRm	hypt		2248827		12337	0.00548597	12402	0.00551488	9333	0.00415016		2218284	0.986418
	RpRm	livr		1866139		10875	0.00582754	9118	0.00488602	10241	0.0054878		1841778	0.986946
	Mean			1966522		11582.9	0.00541726	6981.57	0.00359563	5248.3	0.00264977		1.89028e+06	0.989001
	Median			1.74365e+06		8361	0.00515442	6266	0.00379212	4225	0.00236657		1713612	0.988814

## Sheet: DNAseq
	Pop		raw SNP		FS	%	QD	%	ReadPosRankSum	%	MQRankSum	%	MQ	%	SOR	%		filtered biallelic SNP	%
	RpRm (15 ind)		8620415		64179	0.7445	94410	1.09519	19	0.000220407	50	0.000580018	598420	6.94189	357529	4.14747		7786492	90.3262
	FLLL (8 ind)		11475755		20202	0.234351	63934	0.741658	4	4.64015e-05	24	0.000278409	503445	4.38703	385485	3.35913		10760309	93.7656
	Mean		10048085		42190.5	0.489425	79172	0.918424	11.5	0.000133404	37	0.000429214	550932	5.66446	371507	3.7533		9.2734e+06	92.0459
	Median		10048085		42190.5	0.489425	79172	0.918424	11.5	0.000133404	37	0.000429214	550932	5.66446	371507	3.7533		9.2734e+06	92.0459
