# Supplementary material for: RNA-Seq Data for Reliable SNP Detection and Genotype Calling: Interest for Coding Variant Characterization and Cis-Regulation Analysis by Allele-Specific Expression in Livestock Species
Source: Front Genet. 2021 Jun 28;12:655707. doi: 10.3389/fgene.2021.655707 (PMC8273700; doi:10.3389/fgene.2021.655707)
Supplement: Additional File 4 — SNP counts per population with each genotype filters independently. [file Table_4.XLSX]

## Sheet: Feuil1
	Additional File 4: SNP counts per population for liver with each genotype filters.
	Pop.	(5.reads.DP)genotypeCR ≥ 20%a	CR ≥ 50%b	a & b	(a & b )/ a	(a & b )/ b
	RJFh	271034	429943	265750	0.980504	0.618105
	Cobb	960391	1441660	949127	0.988271	0.658357
	FLLL	543401	757695	535228	0.98496	0.70639
	HerX	487926	701172	481314	0.986449	0.686442
	Novo1	455171	659887	447594	0.983354	0.678289
	Novo2	394829	628661	390195	0.988263	0.620676
	RpRm	561853	813549	555928	0.989455	0.683337
	FrAg	801709	1028985	784397	0.978406	0.762302
	Lsnu	594921	888792	590399	0.992399	0.664271
	Fayo	500681	746876	496412	0.991474	0.664651
	Mean	557192	809722	549634	0.986353	0.674282
	Pop.: population; (5.reads.DP)genotypeCR ≥ 20%: SNPs with at least 20% of GT supported by at least 5 reads; CR ≥ 50%: SNPs with at least 50% of genotypes. a & b: SNPs with at least 50% of genotypes (CR ≥ 50%) and 20% of GT with reads ≥ 5 reads. Superscripts are then used to show which ratio are presented.
