# Supplementary material for: RNA-Seq Data for Reliable SNP Detection and Genotype Calling: Interest for Coding Variant Characterization and Cis-Regulation Analysis by Allele-Specific Expression in Livestock Species
Source: Front Genet. 2021 Jun 28;12:655707. doi: 10.3389/fgene.2021.655707 (PMC8273700; doi:10.3389/fgene.2021.655707)
Supplement: Additional File 5 — Overview of the analyzable genes for allele-specific expression in the liver of various populations for Protein Coding Gene (PCG) and Long Non-Coding gene (lncRNA), at two gene expression thresholds (0.1 TPM and 1 TPM) with the mean across the populations (“mean”) and the coefficient variation (“CV”), i.e., standard deviation divided by mean. “expr. gene”: expressed genes, “gene“: genes bearing the SNP, “S/g”: number of SNPs divided by the number of gene, “%“: proportion of genes bearing the SNPs relative to the expressed genes. The 4 filters: no filter, GT satisfying our criteria (“GT filter”), with MAF ≥ 10% (“MAF ≥ 10%”) and heterozygosity rate ≥ 25% (“Het. ≥ 25%”). [file Table_5.XLSX]

## Sheet: Exons Only
		A) Exons only, PCG ≥ 1 TPM: details by population
		pop.	#ind.	expr. gene		no filter					GT filter					MAF ≥ 10%					Het ≥ 25%
						SNP	gene	S / g	%		SNP	gene	S / g	%		SNP	gene	S / g	%		SNP	genes	S / g	%
		RJFh	36	11621		169111	10891	15.5276	93.7183		118118	10248	11.526	88.1852		67053	8895	7.53828	76.5425		47970	7569	6.33769	65.1321
		Cobb	48	11796		299139	11483	26.0506	97.3466		235729	11299	20.8628	95.7867		137987	10846	12.7224	91.9464		105211	10485	10.0344	88.8861
		FLLL	32	12570		229050	12067	18.9815	95.9984		179332	11707	15.3184	93.1344		123425	11226	10.9946	89.3079		76913	9905	7.76507	78.7987
		Novo1	32	11065		168151	10553	15.934	95.3728		131926	10331	12.7699	93.3665		78578	9004	8.72701	81.3737		61316	8199	7.47847	74.0985
		Novo2	32	11074		167833	10480	16.0146	94.6361		130208	10256	12.6958	92.6133		81941	9205	8.90179	83.1226		65086	8398	7.75018	75.8353
		RpRm	88	10580		149608	9926	15.0723	93.8185		119153	9748	12.2233	92.1361		66536	7489	8.8845	70.7845		35038	5116	6.84871	48.3554
		FrAg	4	12782		154527	11718	13.1871	91.6758		140940	11594	12.1563	90.7057		95532	9796	9.75214	76.639		88149	9545	9.2351	74.6753
		Lsnu	16	10452		160129	9984	16.0386	95.5224		135470	9844	13.7617	94.1829		86961	8807	9.87408	84.2614		72847	8198	8.88595	78.4347
		Fayo	16	10518		136071	9830	13.8424	93.4588		113181	9667	11.708	91.9091		65350	7822	8.35464	74.3678		55792	7112	7.84477	67.6174
		Mean	–	11384.2		181513	10770.2	16.7387	94.6164		144895	10521.6	13.6691	92.4467		89262.6	9232.22	9.52771	80.9273		67591.3	8280.78	8.02004	72.426
		CV (%)	–	7.65864		27.9097	7.67347	22.801	1.75803		26.4619	7.58564	21.0801	2.3159		28.0579	13.3546	15.891	8.58399		30.2096	19.3626	14.2137	15.4182
		B) Exons only, PCG, ≥ 0.1 TPM: details by population
		pop.	#ind.	expr. gene		no filter					GT filter					MAF ≥ 10%					Het ≥ 25%
						SNP	gene	S / g	%		SNP	gene	S / g	%		SNP	gene	S / g	%		SNP	genes	S / g	%
		RJFh	36	14756		190097	13261	14.335	89.8685		119422	10482	11.3931	71.0355		67776	9169	7.39186	62.1374		48334	7664	6.30663	51.9382
		Cobb	48	14636		352605	14009	25.1699	95.716		249872	12462	20.0507	85.1462		144975	11840	12.2445	80.8964		107729	11026	9.77045	75.3348
		FLLL	32	15301		254794	14213	17.9268	92.8894		183785	12178	15.0916	79.5896		126230	11608	10.8744	75.8643		77894	10094	7.71686	65.9695
		Novo1	32	14086		203812	13198	15.4426	93.6959		140543	11489	12.2328	81.5633		83416	9925	8.40463	70.46		63579	8760	7.25788	62.1894
		Novo2	32	13932		196532	12875	15.2646	92.4131		134484	10987	12.2403	78.8616		84319	9775	8.62598	70.1622		66270	8705	7.61287	62.4821
		RpRm	88	13443		184875	12475	14.8196	92.7992		131286	11254	11.6657	83.7164		72469	8550	8.47591	63.6019		36731	5550	6.6182	41.2854
		FrAg	4	14785		168362	13162	12.7915	89.0227		148111	12465	11.8822	84.3084		100396	10457	9.60084	70.7271		92024	10111	9.10137	68.3869
		Lsnu	16	13345		194786	12547	15.5245	94.0202		150063	11490	13.0603	86.0997		96017	10206	9.4079	76.4781		77988	9219	8.45949	69.0821
		Fayo	16	13367		167516	12302	13.617	92.0326		125875	11230	11.2088	84.0129		72663	9038	8.03972	67.6143		60021	8000	7.50263	59.8489
		Mean	–	14183.4		212598	13115.8	16.0991	92.4953		153716	11559.7	13.2028	81.5926		94251.2	10063.1	9.22953	70.8824		70063.3	8792.11	7.81626	61.8352
		CV (%)	–	5.09394		27.1183	5.03998	22.6107	2.20677		25.7014	5.82908	21.0137	5.61853		26.861	10.967	16.02	8.46961		29.81	18.1484	14.0085	16.0469
		C) Exons only, LNC ≥ 1 TPM: details by population
		pop.	#ind.	expr. gene		no filter					GT filter					MAF ≥ 10%					Het ≥ 25%
						SNP	gene	S / g	%		SNP	gene	S / g	%		SNP	gene	S / g	%		SNP	genes	S / g	%
		RJFh	36	2796		50481	2277	22.17	81.4378		21453	1820	11.7874	65.093		11719	1505	7.78671	53.8269		6453	1124	5.7411	40.2003
		Cobb	48	3232		117978	2968	39.75	91.8317		76625	2743	27.9347	84.87		41822	2507	16.6821	77.5681		24273	2255	10.7641	69.771
		FLLL	32	4509		107276	4027	26.6392	89.3103		61600	3528	17.4603	78.2435		41068	3277	12.5322	72.6769		19685	2489	7.9088	55.2007
		Novo1	32	2483		59018	2198	26.8508	88.5219		34878	1997	17.4652	80.4269		19587	1670	11.7287	67.2573		12765	1416	9.01483	57.0278
		Novo2	32	2808		64713	2381	27.1789	84.7934		37017	2153	17.1932	76.6738		21740	1868	11.6381	66.5242		14047	1568	8.95855	55.8405
		RpRm	88	2232		58822	1988	29.5885	89.0681		40016	1828	21.8906	81.8996		20791	1410	14.7454	63.172		8932	910	9.81538	40.7706
		FrAg	4	4739		88423	4056	21.8005	85.5877		72943	3873	18.8337	81.7261		48135	3200	15.0422	67.5248		41537	3051	13.6142	64.3807
		Lsnu	16	1979		52679	1781	29.5783	89.9949		38418	1676	22.9224	84.6892		24740	1473	16.7957	74.4315		17953	1303	13.7782	65.8413
		Fayo	16	2059		48971	1798	27.2364	87.3239		34658	1668	20.7782	81.0102		19944	1339	14.8947	65.0316		14157	1190	11.8966	57.795
		Mean	–	2981.89		72040.1	2608.22	27.8658	87.5411		46400.9	2365.11	19.5851	79.4036		27727.3	2027.67	13.5384	67.557		17755.8	1700.67	10.1658	56.3142
		CV (%)	–	33.7219		34.7319	33.4747	18.3403	3.57031		38.6772	34.0631	22.0014	7.37269		42.3674	36.835	20.3026	10.0658		54.3721	41.0057	24.6549	17.5922
		D) Exons only, LNC ≥ 0.1 TPM: details by population
		pop.	#ind.	expr. gene		no filter					GT filter					MAF ≥ 10%					Het ≥ 25%
						SNP	gene	S / g	%		SNP	gene	S / g	%		SNP	gene	S / g	%		SNP	genes	S / g	%
		RJFh	36	9269		117719	7183	16.3886	77.4949		28766	2707	10.6265	29.2049		15902	2202	7.22162	23.7566		8966	1618	5.54141	17.456
		Cobb	48	10240		306454	9341	32.8074	91.2207		118769	5439	21.8366	53.1152		64599	4864	13.281	47.5		34656	3823	9.06513	37.334
		FLLL	32	11900		215200	10309	20.875	86.6303		80156	5326	15.0499	44.7563		53220	4857	10.9574	40.8151		25165	3487	7.21681	29.3025
		Novo1	32	8789		163530	7662	21.343	87.1772		55704	4024	13.8429	45.7845		31404	3284	9.56273	37.3649		18998	2495	7.61443	28.3878
		Novo2	32	8872		155736	7459	20.8789	84.0735		51555	3737	13.7958	42.1213		30443	3156	9.64607	35.5726		19258	2470	7.79676	27.8404
		RpRm	88	8008		173543	7077	24.5221	88.3741		69617	4265	16.3229	53.2592		36250	3167	11.4462	39.548		14006	1736	8.06797	21.6783
		FrAg	4	11529		160092	9442	16.9553	81.8978		105658	7197	14.6808	62.4252		69250	5748	12.0477	49.8569		58312	5270	11.0649	45.7108
		Lsnu	16	7178		148935	6329	23.5322	88.1722		67363	4034	16.6988	56.1995		43243	3458	12.5052	48.175		28455	2745	10.3661	38.2419
		Fayo	16	7266		136068	6289	21.6359	86.5538		60536	3924	15.4271	54.005		34663	3039	11.4061	41.8249		22732	2396	9.48748	32.9755
		Mean	–	9227.89		175253	7899	22.1043	85.7327		70902.7	4517	15.3646	48.9857		42108.2	3752.78	10.8971	40.4904		25616.4	2893.33	8.469	30.9919
		CV (%)	–	18.5122		30.7009	18.1205	21.0989	4.6806		36.2145	27.3495	18.8503	18.9375		38.1202	28.8278	16.1803	18.7994		52.0632	37.418	19.2801	26.5609

## Sheet: Exons + Introns
		A) Exons + Introns, PCG ≥ 1 TPM: details by population
		pop.	#ind.	expr. gene		no filter					GT filter					MAF ≥ 10%					Het ≥ 25%
						SNP	gene	S / g	%		SNP	gene	S / g	%		SNP	gene	S / g	%		SNP	genes	S / g	%
		RJFh	36	11621		717680	11205	64.05	96.4203		182994	10407	17.5837	89.5534		105134	9287	11.3206	79.9157		66476	7777	8.54777	66.922
		Cobb	48	11796		2398682	11619	206.445	98.4995		674458	11398	59.1734	96.626		403195	11110	36.2912	94.1845		236498	10776	21.9467	91.353
		FLLL	32	12570		1153690	12297	93.8188	97.8282		367096	11852	30.9733	94.288		253104	11477	22.0531	91.3047		123231	10211	12.0685	81.2331
		Novo1	32	11065		920987	10843	84.9384	97.9937		306066	10530	29.0661	95.1649		183923	9449	19.4648	85.3954		116599	8513	13.6966	76.9363
		Novo2	32	11074		847351	10769	78.6843	97.2458		267278	10424	25.6406	94.1304		169031	9540	17.7181	86.1477		117240	8690	13.4914	78.4721
		RpRm	88	10580		1106920	10362	106.825	97.9395		390117	10051	38.8137	95		219793	8086	27.1819	76.4272		85107	5626	15.1274	53.1758
		FrAg	4	12782		856615	12266	69.8365	95.9631		567241	12053	47.0622	94.2967		377798	10725	35.2259	83.9071		326361	10458	31.2068	81.8182
		Lsnu	16	10452		951182	10273	92.5905	98.2874		414613	10055	41.2345	96.2017		271828	9316	29.1786	89.1313		190462	8622	22.0902	82.4914
		Fayo	16	10518		832483	10247	81.2416	97.4235		342369	9977	34.3158	94.8564		200673	8535	23.5118	81.1466		144414	7637	18.9098	72.6089
		Mean	–	11384.2		1.08729e+06	11097.9	97.6033	97.5112		390248	10749.7	35.9848	94.4575		242720	9725	24.6607	85.2845		156265	8701.11	17.4539	76.1123
		CV (%)	–	7.63873		46.931	7.26782	43.8496	0.870251		38.5103	7.48094	34.2802	2.14726		39.9085	11.8138	33.1589	6.64978		52.5728	18.6895	39.3046	14.3986
		B) Exons + Introns PCG, ≥ 0.1 TPM: details by population
		pop.	#ind.	expr. gene		no filter					GT filter					MAF ≥ 10%					Het ≥ 25%
						SNP	gene	S / g	%		SNP	gene	S / g	%		SNP	gene	S / g	%		SNP	genes	S / g	%
		RJFh	36	14756		756264	13691	55.238	92.7826		185097	10669	17.349	72.3028		106280	9485	11.2051	64.2789		67064	7883	8.50742	53.4223
		Cobb	48	14636		2579307	14229	181.271	97.2192		696419	12594	55.2977	86.0481		414243	12143	34.1137	82.9667		240494	11361	21.1684	77.6237
		FLLL	32	15301		1208239	14564	82.9607	95.1833		374870	12360	30.3293	80.779		258160	11893	21.7069	77.7269		124988	10426	11.9881	68.1393
		Novo1	32	14086		1003572	13572	73.9443	96.351		318179	11720	27.1484	83.2032		190749	10408	18.3272	73.889		119831	9102	13.1653	64.6174
		Novo2	32	13932		903413	13237	68.2491	95.0115		273109	11186	24.4153	80.29		172361	10141	16.9965	72.7893		118899	9015	13.189	64.7071
		RpRm	88	13443		1219883	13019	93.7002	96.8459		406767	12978	31.3428	96.541		228130	9200	24.7967	68.4371		87446	6093	14.3519	45.3247
		FrAg	4	14785		884814	13805	64.0937	93.3717		580334	11604	50.0115	78.485		386991	11446	33.8102	77.4163		333716	11080	30.1188	74.9408
		Lsnu	16	13345		1035406	12926	80.1026	96.8602		433927	11741	36.9583	87.9805		283815	10766	26.3622	80.6744		197148	9690	20.3455	72.6115
		Fayo	16	13367		910878	12825	71.0236	95.9452		360292	11573	31.1321	86.5789		210831	9794	21.5265	73.27		150350	8564	17.556	64.0682
		Mean	–	14183.4		1166864	13540.9	85.6204	95.5079		403222	11825	33.776	83.5787		250173	10586.2	23.205	74.6054		159993	9246	16.7101	65.0506
		CV (%)	–	5.06824		47.1986	4.42241	43.8748	1.64689		38.4879	6.0408	35.6987	8.18497		39.7615	9.96045	32.5129	7.85395		52.5542	17.8393	38.6509	15.829
		C) Exons + Introns, LNC ≥ 1 TPM: details by population
		pop.	#ind.	expr. gene		no filter					GT filter					MAF ≥ 10%					Het ≥ 25%
						SNP	gene	S / g	%		SNP	gene	S / g	%		SNP	gene	S / g	%		SNP	genes	S / g	%
		RJFh	36	2796		74607	2355	31.6803	84.2275		26865	1860	14.4435	66.5236		14713	1557	9.44958	55.6867		8105	1177	6.88615	42.0959
		Cobb	48	3232		201325	3030	66.4439	93.75		99930	2776	35.9978	85.8911		54826	2560	21.4164	79.2079		31415	2313	13.5819	71.5656
		FLLL	32	4509		157479	4104	38.3721	91.018		77255	3583	21.5615	79.4633		51748	3336	15.512	73.9854		24753	2575	9.61282	57.108
		Novo1	32	2483		89479	2251	39.7508	90.6565		44112	2029	21.7408	81.7157		24805	1718	14.4383	69.1905		15729	1463	10.7512	58.9207
		Novo2	32	2808		94154	2445	38.5088	87.0726		44964	2188	20.5503	77.9202		26576	1919	13.8489	68.3405		17129	1616	10.5996	57.5499
		RpRm	88	2232		94920	2033	46.6896	91.0842		50877	1857	27.3974	83.1989		26732	1448	18.4613	64.8746		11112	954	11.6478	42.7419
		FrAg	4	4739		127267	4146	30.6963	87.4868		95142	3931	24.203	82.95		62436	3284	19.0122	69.2973		53577	3131	17.1118	66.0688
		Lsnu	16	1979		78954	1822	43.3337	92.0667		48380	1702	28.4254	86.003		31201	1510	20.6629	76.3012		22201	1340	16.5679	67.711
		Fayo	16	2059		74214	1848	40.1591	89.7523		43531	1701	25.5914	82.6129		25164	1384	18.1821	67.2171		17649	1232	14.3255	59.8349
		Mean	–	2981.89		110267	2670.44	41.7372	89.6794		59006.2	2403	24.4346	80.6976		35355.7	2079.56	16.776	69.3446		22407.8	1755.67	12.3427	58.1774
		CV (%)	–	33.9847		39.6459	33.7295	25.2531	3.25865		43.1415	34.9092	24.6501	7.34809		46.8094	37.6218	22.6756	9.9296		60.8119	42.2567	27.0755	17.5515
		D) Exons + Introns, LNC ≥ 0.1 TPM: details by population
		pop.	#ind.	expr. gene		no filter					GT filter					MAF ≥ 10%					Het ≥ 25%
						SNP	gene	S / g	%		SNP	gene	S / g	%		SNP	gene	S / g	%		SNP	genes	S / g	%
		RJFh	36	9269		164156	7389	22.2163	79.7173		36835	2798	13.1648	30.1866		20390	2299	8.86907	24.8031		11467	1698	6.75324	18.3191
		Cobb	48	10240		480681	9506	50.5661	92.832		156239	5537	28.2173	54.0723		85745	4995	17.1662	48.7793		45886	3962	11.5815	38.6914
		FLLL	32	11900		309197	10516	29.4025	88.3697		104074	5454	19.0821	45.8319		69504	4991	13.9259	41.9412		32609	3636	8.96837	30.5546
		Novo1	32	8789		227604	7816	29.1203	88.9293		71216	4113	17.3149	46.7971		40374	3395	11.8922	38.6278		23923	2608	9.17293	29.6735
		Novo2	32	8872		212600	7608	27.9443	85.7529		63898	3828	16.6923	43.147		38073	3266	11.6574	36.8124		24019	2565	9.36413	28.9112
		RpRm	88	8008		256095	7207	35.5342	89.9975		89334	4331	20.6266	54.0834		47222	3251	14.5254	40.5969		18194	1826	9.96386	22.8022
		FrAg	4	11529		223172	9636	23.1602	83.5805		139980	7341	19.0682	63.6742		91885	5925	15.508	51.3921		77289	5435	14.2206	47.142
		Lsnu	16	7178		206516	6445	32.0428	89.7882		85707	4112	20.8431	57.2862		55422	3568	15.5331	49.7074		36317	2849	12.7473	39.6907
		Fayo	16	7266		190664	6419	29.7031	88.343		76789	3996	19.2165	54.9959		44329	3128	14.1717	43.0498		29031	2474	11.7344	34.049
		Mean	–	9227.89		252298	8060.22	31.0766	87.479		91563.6	4612.22	19.3584	50.0083		54771.6	3868.67	13.6943	41.7456		33192.8	3005.89	10.5007	32.2037
		CV (%)	–	18.5019		37.63	18.2705	26.926	4.47129		40.7101	28.5533	20.9926	19.5601		42.762	30.0733	18.3243	19.4992		58.3415	38.9653	21.6402	27.4649
